# Supplementary material for: Precipitation at Room Temperature as a Fast and Versatile Method for Calcium Phosphate/TiO2 Nanocomposites Synthesis
Source: Nanomaterials (Basel). 2021 Jun 9;11(6):1523. doi: 10.3390/nano11061523 (PMC8230063; doi:10.3390/nano11061523)
Supplement: Supplementary file 1 [file nanomaterials-11-01523-s001.zip]

Archive with 1 entries (1 files):
- nanomaterials-1210209-supplementary.pdf
